# Supplementary material for: Thermoelectric properties of sorted semiconducting single-walled carbon nanotube sheets
Source: Sci Technol Adv Mater. 2019 Mar 1;20(1):97–104. doi: 10.1080/14686996.2019.1567107 (PMC6454402; doi:10.1080/14686996.2019.1567107)
Supplement: Supplemental Material [file TSTA_A_1567107_SM6766.zip]

Archive with 1 entries (1 files):
- suppl_data/STAM (Huang) supporting 20181208 revised.pdf
